# Supplementary material for: Transcriptomic Responses of a Lightly Calcified Echinoderm to Experimental Seawater Acidification and Warming during Early Development
Source: Biology (Basel). 2023 Dec 13;12(12):1520. doi: 10.3390/biology12121520 (PMC10740944; doi:10.3390/biology12121520)
Supplement: Supplementary file 1 [file biology-12-01520-s001.zip]

Archive with 3 entries (3 files):
- Figure S1.pdf
- Figure S2.pdf
- Tables S1 and S2.pdf
